# Supplementary material for: Production, Purification, and Biochemical Characterization of a Novel ATP-Dependent Caseinolytic Protease from the Marine Bacterium Cobetia amphilecti KMM 296
Source: Microorganisms. 2025 Jan 30;13(2):307. doi: 10.3390/microorganisms13020307 (PMC11857851; doi:10.3390/microorganisms13020307)
Supplement: Supplementary file 1 [file microorganisms-13-00307-s001.zip]

Archive with 1 entries (1 files):
- microorganisms-3344700-supplementary.pdf
